# Supplementary material for: SlimVar for rapid in vivo single-molecule tracking of chromatin regulators in plants
Source: Nat Commun. 2025 Sep 1;16:8156. doi: 10.1038/s41467-025-63108-8 (PMC12402101; doi:10.1038/s41467-025-63108-8)
Supplement: Supplementary file 8 — Source Data [file 41467_2025_63108_MOESM8_ESM.zip]

Archive with 23 entries (23 files):
- Supplementary Fig 3c.zip
- Supplementary Fig 4a.zip
- Supplementary Fig 4b.zip
- Supplementary Fig 4c.zip
- Supplementary Fig 5b,c.zip
- Supplementary Fig 6b.zip
- Supplementary Fig 7.zip
- Supplementary Fig 8.zip
- Supplementary Fig 11.zip
- Supplementary Fig 13b.zip
- Supplementary Fig 14a,b.zip
- Supplementary Fig 14c,d.zip
- Supplementary Table 2.zip
- Fig 4a.zip
- Fig 4b.zip
- Fig 4c and 5.zip
- Fig 6.zip
- Fig 7c,d.zip
- Fig 7e.zip
- Supplementary Fig 1.zip
- Supplementary Fig 2c.zip
- Supplementary Fig 3a.zip
- Supplementary Fig 3b.zip
